# Supplementary material for: A Novel ARMC5 Germline Variant in Primary Macronodular Adrenal Hyperplasia Using Whole-Exome Sequencing
Source: Diagnostics (Basel). 2022 Dec 2;12(12):3028. doi: 10.3390/diagnostics12123028 (PMC9777150; doi:10.3390/diagnostics12123028)
Supplement: Supplementary file 1 [file diagnostics-12-03028-s001.zip]

Archive with 1 entries (1 files):
- diagnostics-2025537-supplementary.pdf
